# Supplementary material for: The Accumulation of Volatile Compounds and the Change in the Morphology of the Leaf Wax Cover Accompanied the “Anti-Aging” Effect in Anethum graveolens L. Plants Sprayed with 6-Benzylaminopurine
Source: Int J Mol Sci. 2023 Oct 13;24(20):15137. doi: 10.3390/ijms242015137 (PMC10606700; doi:10.3390/ijms242015137)
Supplement: Supplementary file 1 [file ijms-24-15137-s001.zip]

Archive with 1 entries (1 files):
- ijms-2615228-supplementary.pdf
